# Supplementary material for: A rapid multiplex PCR assay for species identification of Asian rice planthoppers (Hemiptera: Delphacidae) and its application to early-instar nymphs in paddy fields
Source: PLoS One. 2021 Apr 23;16(4):e0250471. doi: 10.1371/journal.pone.0250471 (PMC8064520; doi:10.1371/journal.pone.0250471)
Supplement: S1 Dataset — (XLSX) [file pone.0250471.s004.xlsx]

## Sheet: Sheet1
S1 Dataset. Dataset for the validation of the multiplex PCR primers.
Sample ID	Species	Population / Strain	Wild-caught/Laboratory-reared	Developmental stage	Sex	DNA concentration of extracts (ng/μl)	Multiplex PCR assay result
NL1-LN-01	Nilaparvata lugens	NL1	Laboratory-reared	Larva (instar V)	-	5.42	Nilaparvata lugens
NL1-LN-02	Nilaparvata lugens	NL1	Laboratory-reared	Larva (instar V)	-	3.94	Nilaparvata lugens
NL1-LN-03	Nilaparvata lugens	NL1	Laboratory-reared	Larva (instar V)	-	5.16	Nilaparvata lugens
NL1-LN-04	Nilaparvata lugens	NL1	Laboratory-reared	Larva (instar V)	-	5.44	Nilaparvata lugens
NL1-LN-05	Nilaparvata lugens	NL1	Laboratory-reared	Larva (instar V)	-	2.17	Nilaparvata lugens
NL1-LN-06	Nilaparvata lugens	NL1	Laboratory-reared	Larva (instar V)	-	3.55	Nilaparvata lugens
NL1-LN-07	Nilaparvata lugens	NL1	Laboratory-reared	Larva (instar V)	-	3.92	Nilaparvata lugens
NL1-LN-08	Nilaparvata lugens	NL1	Laboratory-reared	Larva (instar V)	-	3.16	Nilaparvata lugens
NL1-LN-09	Nilaparvata lugens	NL1	Laboratory-reared	Larva (instar V)	-	9.03	Nilaparvata lugens
NL1-LN-10	Nilaparvata lugens	NL1	Laboratory-reared	Larva (instar V)	-	3.3	Nilaparvata lugens
NL1-LN-11	Nilaparvata lugens	NL1	Laboratory-reared	Larva (instar V)	-	2.87	Nilaparvata lugens
NL1-LN-12	Nilaparvata lugens	NL1	Laboratory-reared	Larva (instar V)	-	3.84	Nilaparvata lugens
NL1-LN-13	Nilaparvata lugens	NL1	Laboratory-reared	Larva (instar V)	-	3.81	Nilaparvata lugens
NL1-LN-14	Nilaparvata lugens	NL1	Laboratory-reared	Larva (instar V)	-	9.1	Nilaparvata lugens
NL1-LN-15	Nilaparvata lugens	NL1	Laboratory-reared	Larva (instar V)	-	2.99	Nilaparvata lugens
NL1-LN-16	Nilaparvata lugens	NL1	Laboratory-reared	Larva (instar V)	-	6.05	Nilaparvata lugens
NL1-FN-01	Nilaparvata lugens	NL1	Laboratory-reared	Larva (instar I)	-	1.95	Nilaparvata lugens
NL1-FN-02	Nilaparvata lugens	NL1	Laboratory-reared	Larva (instar I)	-	1.99	Nilaparvata lugens
NL1-FN-03	Nilaparvata lugens	NL1	Laboratory-reared	Larva (instar I)	-	8	Nilaparvata lugens
NL1-FN-04	Nilaparvata lugens	NL1	Laboratory-reared	Larva (instar I)	-	3.5	Nilaparvata lugens
NL1-FN-05	Nilaparvata lugens	NL1	Laboratory-reared	Larva (instar I)	-	3.86	Nilaparvata lugens
NL1-FN-06	Nilaparvata lugens	NL1	Laboratory-reared	Larva (instar I)	-	3.18	Nilaparvata lugens
NL1-FN-07	Nilaparvata lugens	NL1	Laboratory-reared	Larva (instar I)	-	3.12	Nilaparvata lugens
NL1-FN-08	Nilaparvata lugens	NL1	Laboratory-reared	Larva (instar I)	-	3.49	Nilaparvata lugens
NL1-FN-09	Nilaparvata lugens	NL1	Laboratory-reared	Larva (instar I)	-	3.01	Nilaparvata lugens
NL1-FN-10	Nilaparvata lugens	NL1	Laboratory-reared	Larva (instar I)	-	4.64	Nilaparvata lugens
NL1-FN-11	Nilaparvata lugens	NL1	Laboratory-reared	Larva (instar I)	-	1.52	Nilaparvata lugens
NL1-FN-12	Nilaparvata lugens	NL1	Laboratory-reared	Larva (instar I)	-	2.43	Nilaparvata lugens
NL1-FN-13	Nilaparvata lugens	NL1	Laboratory-reared	Larva (instar I)	-	2.83	Nilaparvata lugens
NL1-FN-14	Nilaparvata lugens	NL1	Laboratory-reared	Larva (instar I)	-	1.86	Nilaparvata lugens
NL1-FN-15	Nilaparvata lugens	NL1	Laboratory-reared	Larva (instar I)	-	1.71	Nilaparvata lugens
NL1-FN-16	Nilaparvata lugens	NL1	Laboratory-reared	Larva (instar I)	-	1.6	Nilaparvata lugens
NL2-AD-01	Nilaparvata lugens	NL2	Laboratory-reared	Adult	Male	1.56	Nilaparvata lugens
NL2-AD-02	Nilaparvata lugens	NL2	Laboratory-reared	Adult	Male	1.74	Nilaparvata lugens
NL2-AD-03	Nilaparvata lugens	NL2	Laboratory-reared	Adult	Male	2.32	Nilaparvata lugens
NL2-AD-04	Nilaparvata lugens	NL2	Laboratory-reared	Adult	Male	1.48	Nilaparvata lugens
NL2-AD-05	Nilaparvata lugens	NL2	Laboratory-reared	Adult	Male	1.6	Nilaparvata lugens
NL2-AD-06	Nilaparvata lugens	NL2	Laboratory-reared	Adult	Female	1.92	Nilaparvata lugens
NL2-AD-07	Nilaparvata lugens	NL2	Laboratory-reared	Adult	Female	8.21	Nilaparvata lugens
NL2-AD-08	Nilaparvata lugens	NL2	Laboratory-reared	Adult	Female	4.58	Nilaparvata lugens
NL2-AD-09	Nilaparvata lugens	NL2	Laboratory-reared	Adult	Female	3.82	Nilaparvata lugens
NL2-AD-10	Nilaparvata lugens	NL2	Laboratory-reared	Adult	Female	4.84	Nilaparvata lugens
NL3-AD-01	Nilaparvata lugens	NL3	Laboratory-reared	Adult	Male	5.22	Nilaparvata lugens
NL3-AD-02	Nilaparvata lugens	NL3	Laboratory-reared	Adult	Male	4.14	Nilaparvata lugens
NL3-AD-03	Nilaparvata lugens	NL3	Laboratory-reared	Adult	Male	9.12	Nilaparvata lugens
NL3-AD-04	Nilaparvata lugens	NL3	Laboratory-reared	Adult	Male	3.12	Nilaparvata lugens
NL3-AD-05	Nilaparvata lugens	NL3	Laboratory-reared	Adult	Male	7.58	Nilaparvata lugens
NL3-AD-06	Nilaparvata lugens	NL3	Laboratory-reared	Adult	Female	5.74	Nilaparvata lugens
NL3-AD-07	Nilaparvata lugens	NL3	Laboratory-reared	Adult	Female	5.2	Nilaparvata lugens
NL3-AD-08	Nilaparvata lugens	NL3	Laboratory-reared	Adult	Female	5.38	Nilaparvata lugens
NL3-AD-09	Nilaparvata lugens	NL3	Laboratory-reared	Adult	Female	8.75	Nilaparvata lugens
NL3-AD-10	Nilaparvata lugens	NL3	Laboratory-reared	Adult	Female	5.86	Nilaparvata lugens
NL4-AD-01	Nilaparvata lugens	NL4	Laboratory-reared	Adult	Male	4.36	Nilaparvata lugens
NL4-AD-02	Nilaparvata lugens	NL4	Laboratory-reared	Adult	Male	2.76	Nilaparvata lugens
NL4-AD-03	Nilaparvata lugens	NL4	Laboratory-reared	Adult	Male	5.95	Nilaparvata lugens
NL4-AD-04	Nilaparvata lugens	NL4	Laboratory-reared	Adult	Male	3.45	Nilaparvata lugens
NL4-AD-05	Nilaparvata lugens	NL4	Laboratory-reared	Adult	Male	3.17	Nilaparvata lugens
NL4-AD-06	Nilaparvata lugens	NL4	Laboratory-reared	Adult	Female	9.49	Nilaparvata lugens
NL4-AD-07	Nilaparvata lugens	NL4	Laboratory-reared	Adult	Female	6.62	Nilaparvata lugens
NL4-AD-08	Nilaparvata lugens	NL4	Laboratory-reared	Adult	Female	4.73	Nilaparvata lugens
NL4-AD-09	Nilaparvata lugens	NL4	Laboratory-reared	Adult	Female	6.4	Nilaparvata lugens
NL4-AD-10	Nilaparvata lugens	NL4	Laboratory-reared	Adult	Female	5.93	Nilaparvata lugens
NL5-LN-01	Nilaparvata lugens	NL5	Laboratory-reared	Larva (instar V)	-	9.41	Nilaparvata lugens
NL5-LN-02	Nilaparvata lugens	NL5	Laboratory-reared	Larva (instar V)	-	9.37	Nilaparvata lugens
NL5-LN-03	Nilaparvata lugens	NL5	Laboratory-reared	Larva (instar V)	-	9.61	Nilaparvata lugens
NL5-LN-04	Nilaparvata lugens	NL5	Laboratory-reared	Larva (instar V)	-	2.28	Nilaparvata lugens
NL5-LN-05	Nilaparvata lugens	NL5	Laboratory-reared	Larva (instar V)	-	3.68	Nilaparvata lugens
NL5-LN-06	Nilaparvata lugens	NL5	Laboratory-reared	Larva (instar V)	-	5.44	Nilaparvata lugens
NL5-LN-07	Nilaparvata lugens	NL5	Laboratory-reared	Larva (instar V)	-	8.07	Nilaparvata lugens
NL5-LN-08	Nilaparvata lugens	NL5	Laboratory-reared	Larva (instar V)	-	7.22	Nilaparvata lugens
NL5-LN-09	Nilaparvata lugens	NL5	Laboratory-reared	Larva (instar V)	-	7.28	Nilaparvata lugens
NL5-LN-10	Nilaparvata lugens	NL5	Laboratory-reared	Larva (instar V)	-	8	Nilaparvata lugens
NL5-LN-11	Nilaparvata lugens	NL5	Laboratory-reared	Larva (instar V)	-	6.66	Nilaparvata lugens
NL5-LN-12	Nilaparvata lugens	NL5	Laboratory-reared	Larva (instar V)	-	3.55	Nilaparvata lugens
NL5-LN-13	Nilaparvata lugens	NL5	Laboratory-reared	Larva (instar V)	-	1.83	Nilaparvata lugens
NL5-LN-14	Nilaparvata lugens	NL5	Laboratory-reared	Larva (instar V)	-	6.93	Nilaparvata lugens
NL5-LN-15	Nilaparvata lugens	NL5	Laboratory-reared	Larva (instar V)	-	4.3	Nilaparvata lugens
NL5-LN-16	Nilaparvata lugens	NL5	Laboratory-reared	Larva (instar V)	-	8.04	Nilaparvata lugens
NL5-FN-01	Nilaparvata lugens	NL5	Laboratory-reared	Larva (instar I)	-	2.89	Nilaparvata lugens
NL5-FN-02	Nilaparvata lugens	NL5	Laboratory-reared	Larva (instar I)	-	1.63	Nilaparvata lugens
NL5-FN-03	Nilaparvata lugens	NL5	Laboratory-reared	Larva (instar I)	-	7.14	Nilaparvata lugens
NL5-FN-04	Nilaparvata lugens	NL5	Laboratory-reared	Larva (instar I)	-	2.86	Nilaparvata lugens
NL5-FN-05	Nilaparvata lugens	NL5	Laboratory-reared	Larva (instar I)	-	2.98	Nilaparvata lugens
NL5-FN-06	Nilaparvata lugens	NL5	Laboratory-reared	Larva (instar I)	-	2.57	Nilaparvata lugens
NL5-FN-07	Nilaparvata lugens	NL5	Laboratory-reared	Larva (instar I)	-	2	Nilaparvata lugens
NL5-FN-08	Nilaparvata lugens	NL5	Laboratory-reared	Larva (instar I)	-	3.45	Nilaparvata lugens
NL5-FN-09	Nilaparvata lugens	NL5	Laboratory-reared	Larva (instar I)	-	4.05	Nilaparvata lugens
NL5-FN-10	Nilaparvata lugens	NL5	Laboratory-reared	Larva (instar I)	-	2	Nilaparvata lugens
NL5-FN-11	Nilaparvata lugens	NL5	Laboratory-reared	Larva (instar I)	-	1.89	Nilaparvata lugens
NL5-FN-12	Nilaparvata lugens	NL5	Laboratory-reared	Larva (instar I)	-	1.89	Nilaparvata lugens
NL5-FN-13	Nilaparvata lugens	NL5	Laboratory-reared	Larva (instar I)	-	4.45	Nilaparvata lugens
NL5-FN-14	Nilaparvata lugens	NL5	Laboratory-reared	Larva (instar I)	-	2.29	Nilaparvata lugens
NL5-FN-15	Nilaparvata lugens	NL5	Laboratory-reared	Larva (instar I)	-	2.61	Nilaparvata lugens
NL5-FN-16	Nilaparvata lugens	NL5	Laboratory-reared	Larva (instar I)	-	3.2	Nilaparvata lugens
NL6-LN-01	Nilaparvata lugens	NL6	Laboratory-reared	Larva (instar V)	-	7.98	Nilaparvata lugens
NL6-LN-02	Nilaparvata lugens	NL6	Laboratory-reared	Larva (instar V)	-	3.15	Nilaparvata lugens
NL6-LN-03	Nilaparvata lugens	NL6	Laboratory-reared	Larva (instar V)	-	3.31	Nilaparvata lugens
NL6-LN-04	Nilaparvata lugens	NL6	Laboratory-reared	Larva (instar V)	-	5.74	Nilaparvata lugens
NL6-LN-05	Nilaparvata lugens	NL6	Laboratory-reared	Larva (instar V)	-	2.7	Nilaparvata lugens
NL6-LN-06	Nilaparvata lugens	NL6	Laboratory-reared	Larva (instar V)	-	2.49	Nilaparvata lugens
NL6-LN-07	Nilaparvata lugens	NL6	Laboratory-reared	Larva (instar V)	-	8.08	Nilaparvata lugens
NL6-LN-08	Nilaparvata lugens	NL6	Laboratory-reared	Larva (instar V)	-	5.73	Nilaparvata lugens
NL6-LN-09	Nilaparvata lugens	NL6	Laboratory-reared	Larva (instar V)	-	9.89	Nilaparvata lugens
NL6-LN-10	Nilaparvata lugens	NL6	Laboratory-reared	Larva (instar V)	-	9.88	Nilaparvata lugens
NL6-LN-11	Nilaparvata lugens	NL6	Laboratory-reared	Larva (instar V)	-	8.56	Nilaparvata lugens
NL6-LN-12	Nilaparvata lugens	NL6	Laboratory-reared	Larva (instar V)	-	9.65	Nilaparvata lugens
NL6-LN-13	Nilaparvata lugens	NL6	Laboratory-reared	Larva (instar V)	-	6.86	Nilaparvata lugens
NL6-LN-14	Nilaparvata lugens	NL6	Laboratory-reared	Larva (instar V)	-	9.83	Nilaparvata lugens
NL6-LN-15	Nilaparvata lugens	NL6	Laboratory-reared	Larva (instar V)	-	5.5	Nilaparvata lugens
NL6-LN-16	Nilaparvata lugens	NL6	Laboratory-reared	Larva (instar V)	-	3.63	Nilaparvata lugens
NL6-FN-01	Nilaparvata lugens	NL6	Laboratory-reared	Larva (instar I)	-	3.35	Nilaparvata lugens
NL6-FN-02	Nilaparvata lugens	NL6	Laboratory-reared	Larva (instar I)	-	3.53	Nilaparvata lugens
NL6-FN-03	Nilaparvata lugens	NL6	Laboratory-reared	Larva (instar I)	-	2.69	Nilaparvata lugens
NL6-FN-04	Nilaparvata lugens	NL6	Laboratory-reared	Larva (instar I)	-	2.62	Nilaparvata lugens
NL6-FN-05	Nilaparvata lugens	NL6	Laboratory-reared	Larva (instar I)	-	1.8	Nilaparvata lugens
NL6-FN-06	Nilaparvata lugens	NL6	Laboratory-reared	Larva (instar I)	-	6.77	Nilaparvata lugens
NL6-FN-07	Nilaparvata lugens	NL6	Laboratory-reared	Larva (instar I)	-	2.7	Nilaparvata lugens
NL6-FN-08	Nilaparvata lugens	NL6	Laboratory-reared	Larva (instar I)	-	2.74	Nilaparvata lugens
NL6-FN-09	Nilaparvata lugens	NL6	Laboratory-reared	Larva (instar I)	-	1.86	Nilaparvata lugens
NL6-FN-10	Nilaparvata lugens	NL6	Laboratory-reared	Larva (instar I)	-	2.01	Nilaparvata lugens
NL6-FN-11	Nilaparvata lugens	NL6	Laboratory-reared	Larva (instar I)	-	3.12	Nilaparvata lugens
NL6-FN-12	Nilaparvata lugens	NL6	Laboratory-reared	Larva (instar I)	-	2.52	Nilaparvata lugens
NL6-FN-13	Nilaparvata lugens	NL6	Laboratory-reared	Larva (instar I)	-	2.26	Nilaparvata lugens
NL6-FN-14	Nilaparvata lugens	NL6	Laboratory-reared	Larva (instar I)	-	0.955	Nilaparvata lugens
NL6-FN-15	Nilaparvata lugens	NL6	Laboratory-reared	Larva (instar I)	-	1.38	Nilaparvata lugens
NL6-FN-16	Nilaparvata lugens	NL6	Laboratory-reared	Larva (instar I)	-	2.9	Nilaparvata lugens
NL7-AD-01	Nilaparvata lugens	NL7	Wild-caught	Adult	Male	1.69	Nilaparvata lugens
NL7-AD-02	Nilaparvata lugens	NL7	Wild-caught	Adult	Male	8.33	Nilaparvata lugens
NL7-AD-03	Nilaparvata lugens	NL7	Wild-caught	Adult	Male	2.2	Nilaparvata lugens
NL7-AD-04	Nilaparvata lugens	NL7	Wild-caught	Adult	Male	2.38	Nilaparvata lugens
NL7-AD-05	Nilaparvata lugens	NL7	Wild-caught	Adult	Male	8.48	Nilaparvata lugens
NL7-AD-06	Nilaparvata lugens	NL7	Wild-caught	Adult	Female	9.51	Nilaparvata lugens
NL7-AD-07	Nilaparvata lugens	NL7	Wild-caught	Adult	Female	4.37	Nilaparvata lugens
NL7-AD-08	Nilaparvata lugens	NL7	Wild-caught	Adult	Female	4.83	Nilaparvata lugens
NL7-AD-09	Nilaparvata lugens	NL7	Wild-caught	Adult	Female	9.78	Nilaparvata lugens
NL7-AD-10	Nilaparvata lugens	NL7	Wild-caught	Adult	Female	4.88	Nilaparvata lugens
NL8-AD-01	Nilaparvata lugens	NL8	Wild-caught	Adult	Male	3.59	Nilaparvata lugens
NL8-AD-02	Nilaparvata lugens	NL8	Wild-caught	Adult	Male	5.37	Nilaparvata lugens
NL8-AD-03	Nilaparvata lugens	NL8	Wild-caught	Adult	Male	3.3	Nilaparvata lugens
NL8-AD-04	Nilaparvata lugens	NL8	Wild-caught	Adult	Male	3.45	Nilaparvata lugens
NL8-AD-05	Nilaparvata lugens	NL8	Wild-caught	Adult	Male	5.5	Nilaparvata lugens
NL8-AD-06	Nilaparvata lugens	NL8	Wild-caught	Adult	Female	3.01	Nilaparvata lugens
NL8-AD-07	Nilaparvata lugens	NL8	Wild-caught	Adult	Female	2.36	Nilaparvata lugens
NL8-AD-08	Nilaparvata lugens	NL8	Wild-caught	Adult	Female	4.27	Nilaparvata lugens
NL8-AD-09	Nilaparvata lugens	NL8	Wild-caught	Adult	Female	2.23	Nilaparvata lugens
NL8-AD-10	Nilaparvata lugens	NL8	Wild-caught	Adult	Female	2.25	Nilaparvata lugens
NL9-AD-01	Nilaparvata lugens	NL9	Wild-caught	Adult	Male	2.5	Nilaparvata lugens
NL9-AD-02	Nilaparvata lugens	NL9	Wild-caught	Adult	Male	2.43	Nilaparvata lugens
NL9-AD-03	Nilaparvata lugens	NL9	Wild-caught	Adult	Male	8.15	Nilaparvata lugens
NL9-AD-04	Nilaparvata lugens	NL9	Wild-caught	Adult	Male	8.46	Nilaparvata lugens
NL9-AD-05	Nilaparvata lugens	NL9	Wild-caught	Adult	Male	8.08	Nilaparvata lugens
NL9-AD-06	Nilaparvata lugens	NL9	Wild-caught	Adult	Female	1.24	Nilaparvata lugens
NL9-AD-07	Nilaparvata lugens	NL9	Wild-caught	Adult	Female	1.23	Nilaparvata lugens
NL9-AD-08	Nilaparvata lugens	NL9	Wild-caught	Adult	Female	1.27	Nilaparvata lugens
NL9-AD-09	Nilaparvata lugens	NL9	Wild-caught	Adult	Female	1.22	Nilaparvata lugens
NL9-AD-10	Nilaparvata lugens	NL9	Wild-caught	Adult	Female	1.19	Nilaparvata lugens
NL10-AD-01	Nilaparvata lugens	NL10	Wild-caught	Adult	Male	3.18	Nilaparvata lugens
NL10-AD-02	Nilaparvata lugens	NL10	Wild-caught	Adult	Male	2.3	Nilaparvata lugens
NL10-AD-03	Nilaparvata lugens	NL10	Wild-caught	Adult	Male	4.25	Nilaparvata lugens
NL10-AD-04	Nilaparvata lugens	NL10	Wild-caught	Adult	Male	7.17	Nilaparvata lugens
NL10-AD-05	Nilaparvata lugens	NL10	Wild-caught	Adult	Male	1.65	Nilaparvata lugens
NL10-AD-06	Nilaparvata lugens	NL10	Wild-caught	Adult	Female	1.14	Nilaparvata lugens
NL10-AD-07	Nilaparvata lugens	NL10	Wild-caught	Adult	Female	2.82	Nilaparvata lugens
NL10-AD-08	Nilaparvata lugens	NL10	Wild-caught	Adult	Female	5.45	Nilaparvata lugens
NL10-AD-09	Nilaparvata lugens	NL10	Wild-caught	Adult	Female	3.6	Nilaparvata lugens
NL10-AD-10	Nilaparvata lugens	NL10	Wild-caught	Adult	Female	5.22	Nilaparvata lugens
SF1-LN-01	Sogatella furcifera	SF1	Laboratory-reared	Larva (instar V)	-	5.35	Sogatella furcifera
SF1-LN-02	Sogatella furcifera	SF1	Laboratory-reared	Larva (instar V)	-	1.03	Sogatella furcifera
SF1-LN-03	Sogatella furcifera	SF1	Laboratory-reared	Larva (instar V)	-	2.16	Sogatella furcifera
SF1-LN-04	Sogatella furcifera	SF1	Laboratory-reared	Larva (instar V)	-	4.01	Sogatella furcifera
SF1-LN-05	Sogatella furcifera	SF1	Laboratory-reared	Larva (instar V)	-	1.22	Sogatella furcifera
SF1-LN-06	Sogatella furcifera	SF1	Laboratory-reared	Larva (instar V)	-	1.44	Sogatella furcifera
SF1-LN-07	Sogatella furcifera	SF1	Laboratory-reared	Larva (instar V)	-	1.12	Sogatella furcifera
SF1-LN-08	Sogatella furcifera	SF1	Laboratory-reared	Larva (instar V)	-	1.67	Sogatella furcifera
SF1-LN-09	Sogatella furcifera	SF1	Laboratory-reared	Larva (instar V)	-	3.72	Sogatella furcifera
SF1-LN-10	Sogatella furcifera	SF1	Laboratory-reared	Larva (instar V)	-	3.56	Sogatella furcifera
SF1-LN-11	Sogatella furcifera	SF1	Laboratory-reared	Larva (instar V)	-	3.4	Sogatella furcifera
SF1-LN-12	Sogatella furcifera	SF1	Laboratory-reared	Larva (instar V)	-	5.87	Sogatella furcifera
SF1-LN-13	Sogatella furcifera	SF1	Laboratory-reared	Larva (instar V)	-	2.79	Sogatella furcifera
SF1-LN-14	Sogatella furcifera	SF1	Laboratory-reared	Larva (instar V)	-	3.92	Sogatella furcifera
SF1-LN-15	Sogatella furcifera	SF1	Laboratory-reared	Larva (instar V)	-	4.06	Sogatella furcifera
SF1-LN-16	Sogatella furcifera	SF1	Laboratory-reared	Larva (instar V)	-	5.74	Sogatella furcifera
SF1-FN-01	Sogatella furcifera	SF1	Laboratory-reared	Larva (instar I)	-	4.19	Sogatella furcifera
SF1-FN-02	Sogatella furcifera	SF1	Laboratory-reared	Larva (instar I)	-	1.58	Sogatella furcifera
SF1-FN-03	Sogatella furcifera	SF1	Laboratory-reared	Larva (instar I)	-	1.96	Sogatella furcifera
SF1-FN-04	Sogatella furcifera	SF1	Laboratory-reared	Larva (instar I)	-	1.82	Sogatella furcifera
SF1-FN-05	Sogatella furcifera	SF1	Laboratory-reared	Larva (instar I)	-	2.02	Sogatella furcifera
SF1-FN-06	Sogatella furcifera	SF1	Laboratory-reared	Larva (instar I)	-	2.02	Sogatella furcifera
SF1-FN-07	Sogatella furcifera	SF1	Laboratory-reared	Larva (instar I)	-	1.54	Sogatella furcifera
SF1-FN-08	Sogatella furcifera	SF1	Laboratory-reared	Larva (instar I)	-	1.53	Sogatella furcifera
SF1-FN-09	Sogatella furcifera	SF1	Laboratory-reared	Larva (instar I)	-	2.54	Sogatella furcifera
SF1-FN-10	Sogatella furcifera	SF1	Laboratory-reared	Larva (instar I)	-	2.11	Sogatella furcifera
SF1-FN-11	Sogatella furcifera	SF1	Laboratory-reared	Larva (instar I)	-	2.26	Sogatella furcifera
SF1-FN-12	Sogatella furcifera	SF1	Laboratory-reared	Larva (instar I)	-	4.02	Sogatella furcifera
SF1-FN-13	Sogatella furcifera	SF1	Laboratory-reared	Larva (instar I)	-	1.58	Sogatella furcifera
SF1-FN-14	Sogatella furcifera	SF1	Laboratory-reared	Larva (instar I)	-	1.64	Sogatella furcifera
SF1-FN-15	Sogatella furcifera	SF1	Laboratory-reared	Larva (instar I)	-	0.991	Sogatella furcifera
SF1-FN-16	Sogatella furcifera	SF1	Laboratory-reared	Larva (instar I)	-	2.6	Sogatella furcifera
SF2-AD-01	Sogatella furcifera	SF2	Laboratory-reared	Adult	Male	1.71	Sogatella furcifera
SF2-AD-02	Sogatella furcifera	SF2	Laboratory-reared	Adult	Male	1.74	Sogatella furcifera
SF2-AD-03	Sogatella furcifera	SF2	Laboratory-reared	Adult	Male	1.7	Sogatella furcifera
SF2-AD-04	Sogatella furcifera	SF2	Laboratory-reared	Adult	Male	1.47	Sogatella furcifera
SF2-AD-05	Sogatella furcifera	SF2	Laboratory-reared	Adult	Male	1.76	Sogatella furcifera
SF2-AD-06	Sogatella furcifera	SF2	Laboratory-reared	Adult	Female	3.7	Sogatella furcifera
SF2-AD-07	Sogatella furcifera	SF2	Laboratory-reared	Adult	Female	3.71	Sogatella furcifera
SF2-AD-08	Sogatella furcifera	SF2	Laboratory-reared	Adult	Female	1.87	Sogatella furcifera
SF2-AD-09	Sogatella furcifera	SF2	Laboratory-reared	Adult	Female	3.56	Sogatella furcifera
SF2-AD-10	Sogatella furcifera	SF2	Laboratory-reared	Adult	Female	3.43	Sogatella furcifera
SF3-AD-01	Sogatella furcifera	SF3	Laboratory-reared	Adult	Male	3.12	Sogatella furcifera
SF3-AD-02	Sogatella furcifera	SF3	Laboratory-reared	Adult	Male	1.24	Sogatella furcifera
SF3-AD-03	Sogatella furcifera	SF3	Laboratory-reared	Adult	Male	2.49	Sogatella furcifera
SF3-AD-04	Sogatella furcifera	SF3	Laboratory-reared	Adult	Male	2.24	Sogatella furcifera
SF3-AD-05	Sogatella furcifera	SF3	Laboratory-reared	Adult	Male	2.75	Sogatella furcifera
SF3-AD-06	Sogatella furcifera	SF3	Laboratory-reared	Adult	Female	6.17	Sogatella furcifera
SF3-AD-07	Sogatella furcifera	SF3	Laboratory-reared	Adult	Female	3.94	Sogatella furcifera
SF3-AD-08	Sogatella furcifera	SF3	Laboratory-reared	Adult	Female	6	Sogatella furcifera
SF3-AD-09	Sogatella furcifera	SF3	Laboratory-reared	Adult	Female	5.97	Sogatella furcifera
SF3-AD-10	Sogatella furcifera	SF3	Laboratory-reared	Adult	Female	3.37	Sogatella furcifera
SF4-AD-01	Sogatella furcifera	SF4	Laboratory-reared	Adult	Male	1.88	Sogatella furcifera
SF4-AD-02	Sogatella furcifera	SF4	Laboratory-reared	Adult	Male	1.24	Sogatella furcifera
SF4-AD-03	Sogatella furcifera	SF4	Laboratory-reared	Adult	Male	1.96	Sogatella furcifera
SF4-AD-04	Sogatella furcifera	SF4	Laboratory-reared	Adult	Male	1.51	Sogatella furcifera
SF4-AD-05	Sogatella furcifera	SF4	Laboratory-reared	Adult	Male	2.39	Sogatella furcifera
SF4-AD-06	Sogatella furcifera	SF4	Laboratory-reared	Adult	Female	4.33	Sogatella furcifera
SF4-AD-07	Sogatella furcifera	SF4	Laboratory-reared	Adult	Female	2.25	Sogatella furcifera
SF4-AD-08	Sogatella furcifera	SF4	Laboratory-reared	Adult	Female	2.62	Sogatella furcifera
SF4-AD-09	Sogatella furcifera	SF4	Laboratory-reared	Adult	Female	2.78	Sogatella furcifera
SF4-AD-10	Sogatella furcifera	SF4	Laboratory-reared	Adult	Female	3.71	Sogatella furcifera
SF5-LN-01	Sogatella furcifera	SF5	Laboratory-reared	Larva (instar V)	-	5.12	Sogatella furcifera
SF5-LN-02	Sogatella furcifera	SF5	Laboratory-reared	Larva (instar V)	-	2.17	Sogatella furcifera
SF5-LN-03	Sogatella furcifera	SF5	Laboratory-reared	Larva (instar V)	-	2.44	Sogatella furcifera
SF5-LN-04	Sogatella furcifera	SF5	Laboratory-reared	Larva (instar V)	-	3.99	Sogatella furcifera
SF5-LN-05	Sogatella furcifera	SF5	Laboratory-reared	Larva (instar V)	-	6.34	Sogatella furcifera
SF5-LN-06	Sogatella furcifera	SF5	Laboratory-reared	Larva (instar V)	-	2.14	Sogatella furcifera
SF5-LN-07	Sogatella furcifera	SF5	Laboratory-reared	Larva (instar V)	-	3.21	Sogatella furcifera
SF5-LN-08	Sogatella furcifera	SF5	Laboratory-reared	Larva (instar V)	-	4.36	Sogatella furcifera
SF5-LN-09	Sogatella furcifera	SF5	Laboratory-reared	Larva (instar V)	-	7.94	Sogatella furcifera
SF5-LN-10	Sogatella furcifera	SF5	Laboratory-reared	Larva (instar V)	-	3.9	Sogatella furcifera
SF5-LN-11	Sogatella furcifera	SF5	Laboratory-reared	Larva (instar V)	-	7.81	Sogatella furcifera
SF5-LN-12	Sogatella furcifera	SF5	Laboratory-reared	Larva (instar V)	-	3.14	Sogatella furcifera
SF5-LN-13	Sogatella furcifera	SF5	Laboratory-reared	Larva (instar V)	-	1.77	Sogatella furcifera
SF5-LN-14	Sogatella furcifera	SF5	Laboratory-reared	Larva (instar V)	-	2.63	Sogatella furcifera
SF5-LN-15	Sogatella furcifera	SF5	Laboratory-reared	Larva (instar V)	-	2.34	Sogatella furcifera
SF5-LN-16	Sogatella furcifera	SF5	Laboratory-reared	Larva (instar V)	-	7.77	Sogatella furcifera
SF5-FN-01	Sogatella furcifera	SF5	Laboratory-reared	Larva (instar I)	-	1.41	Sogatella furcifera
SF5-FN-02	Sogatella furcifera	SF5	Laboratory-reared	Larva (instar I)	-	1.1	Sogatella furcifera
SF5-FN-03	Sogatella furcifera	SF5	Laboratory-reared	Larva (instar I)	-	1.31	Sogatella furcifera
SF5-FN-04	Sogatella furcifera	SF5	Laboratory-reared	Larva (instar I)	-	1.24	Sogatella furcifera
SF5-FN-05	Sogatella furcifera	SF5	Laboratory-reared	Larva (instar I)	-	1.97	Sogatella furcifera
SF5-FN-06	Sogatella furcifera	SF5	Laboratory-reared	Larva (instar I)	-	1.41	Sogatella furcifera
SF5-FN-07	Sogatella furcifera	SF5	Laboratory-reared	Larva (instar I)	-	2.32	Sogatella furcifera
SF5-FN-08	Sogatella furcifera	SF5	Laboratory-reared	Larva (instar I)	-	1.74	Sogatella furcifera
SF5-FN-09	Sogatella furcifera	SF5	Laboratory-reared	Larva (instar I)	-	5.8	Sogatella furcifera
SF5-FN-10	Sogatella furcifera	SF5	Laboratory-reared	Larva (instar I)	-	1.4	Sogatella furcifera
SF5-FN-11	Sogatella furcifera	SF5	Laboratory-reared	Larva (instar I)	-	1.89	Sogatella furcifera
SF5-FN-12	Sogatella furcifera	SF5	Laboratory-reared	Larva (instar I)	-	1.39	Sogatella furcifera
SF5-FN-13	Sogatella furcifera	SF5	Laboratory-reared	Larva (instar I)	-	0.886	Sogatella furcifera
SF5-FN-14	Sogatella furcifera	SF5	Laboratory-reared	Larva (instar I)	-	1.16	Sogatella furcifera
SF5-FN-15	Sogatella furcifera	SF5	Laboratory-reared	Larva (instar I)	-	1.67	Sogatella furcifera
SF5-FN-16	Sogatella furcifera	SF5	Laboratory-reared	Larva (instar I)	-	1.17	Sogatella furcifera
SF6-LN-01	Sogatella furcifera	SF6	Laboratory-reared	Larva (instar V)	-	5.78	Sogatella furcifera
SF6-LN-02	Sogatella furcifera	SF6	Laboratory-reared	Larva (instar V)	-	7.79	Sogatella furcifera
SF6-LN-03	Sogatella furcifera	SF6	Laboratory-reared	Larva (instar V)	-	7.93	Sogatella furcifera
SF6-LN-04	Sogatella furcifera	SF6	Laboratory-reared	Larva (instar V)	-	4.43	Sogatella furcifera
SF6-LN-05	Sogatella furcifera	SF6	Laboratory-reared	Larva (instar V)	-	0.85	Sogatella furcifera
SF6-LN-06	Sogatella furcifera	SF6	Laboratory-reared	Larva (instar V)	-	3.27	Sogatella furcifera
SF6-LN-07	Sogatella furcifera	SF6	Laboratory-reared	Larva (instar V)	-	1.84	Sogatella furcifera
SF6-LN-08	Sogatella furcifera	SF6	Laboratory-reared	Larva (instar V)	-	7.38	Sogatella furcifera
SF6-LN-09	Sogatella furcifera	SF6	Laboratory-reared	Larva (instar V)	-	4.59	Sogatella furcifera
SF6-LN-10	Sogatella furcifera	SF6	Laboratory-reared	Larva (instar V)	-	3.02	Sogatella furcifera
SF6-LN-11	Sogatella furcifera	SF6	Laboratory-reared	Larva (instar V)	-	2.05	Sogatella furcifera
SF6-LN-12	Sogatella furcifera	SF6	Laboratory-reared	Larva (instar V)	-	4.49	Sogatella furcifera
SF6-LN-13	Sogatella furcifera	SF6	Laboratory-reared	Larva (instar V)	-	3.46	Sogatella furcifera
SF6-LN-14	Sogatella furcifera	SF6	Laboratory-reared	Larva (instar V)	-	4.26	Sogatella furcifera
SF6-LN-15	Sogatella furcifera	SF6	Laboratory-reared	Larva (instar V)	-	3.36	Sogatella furcifera
SF6-LN-16	Sogatella furcifera	SF6	Laboratory-reared	Larva (instar V)	-	4.24	Sogatella furcifera
SF6-FN-01	Sogatella furcifera	SF6	Laboratory-reared	Larva (instar I)	-	1.32	Sogatella furcifera
SF6-FN-02	Sogatella furcifera	SF6	Laboratory-reared	Larva (instar I)	-	2.38	Sogatella furcifera
SF6-FN-03	Sogatella furcifera	SF6	Laboratory-reared	Larva (instar I)	-	4.55	Sogatella furcifera
SF6-FN-04	Sogatella furcifera	SF6	Laboratory-reared	Larva (instar I)	-	2.25	Sogatella furcifera
SF6-FN-05	Sogatella furcifera	SF6	Laboratory-reared	Larva (instar I)	-	2.69	Sogatella furcifera
SF6-FN-06	Sogatella furcifera	SF6	Laboratory-reared	Larva (instar I)	-	0.793	Sogatella furcifera
SF6-FN-07	Sogatella furcifera	SF6	Laboratory-reared	Larva (instar I)	-	2.4	Sogatella furcifera
SF6-FN-08	Sogatella furcifera	SF6	Laboratory-reared	Larva (instar I)	-	1.5	Sogatella furcifera
SF6-FN-09	Sogatella furcifera	SF6	Laboratory-reared	Larva (instar I)	-	1.39	Sogatella furcifera
SF6-FN-10	Sogatella furcifera	SF6	Laboratory-reared	Larva (instar I)	-	1.49	Sogatella furcifera
SF6-FN-11	Sogatella furcifera	SF6	Laboratory-reared	Larva (instar I)	-	3.27	Sogatella furcifera
SF6-FN-12	Sogatella furcifera	SF6	Laboratory-reared	Larva (instar I)	-	1.68	Sogatella furcifera
SF6-FN-13	Sogatella furcifera	SF6	Laboratory-reared	Larva (instar I)	-	1.25	Sogatella furcifera
SF6-FN-14	Sogatella furcifera	SF6	Laboratory-reared	Larva (instar I)	-	1.07	Sogatella furcifera
SF6-FN-15	Sogatella furcifera	SF6	Laboratory-reared	Larva (instar I)	-	1.28	Sogatella furcifera
SF6-FN-16	Sogatella furcifera	SF6	Laboratory-reared	Larva (instar I)	-	0.884	Sogatella furcifera
SF7-AD-01	Sogatella furcifera	SF7	Wild-caught	Adult	Male	2.45	Sogatella furcifera
SF7-AD-02	Sogatella furcifera	SF7	Wild-caught	Adult	Male	2.41	Sogatella furcifera
SF7-AD-03	Sogatella furcifera	SF7	Wild-caught	Adult	Male	3.85	Sogatella furcifera
SF7-AD-04	Sogatella furcifera	SF7	Wild-caught	Adult	Male	6.41	Sogatella furcifera
SF7-AD-05	Sogatella furcifera	SF7	Wild-caught	Adult	Male	9.11	Sogatella furcifera
SF7-AD-06	Sogatella furcifera	SF7	Wild-caught	Adult	Female	1.61	Sogatella furcifera
SF7-AD-07	Sogatella furcifera	SF7	Wild-caught	Adult	Female	4.71	Sogatella furcifera
SF7-AD-08	Sogatella furcifera	SF7	Wild-caught	Adult	Female	3.2	Sogatella furcifera
SF7-AD-09	Sogatella furcifera	SF7	Wild-caught	Adult	Female	3.8	Sogatella furcifera
SF7-AD-10	Sogatella furcifera	SF7	Wild-caught	Adult	Female	7.5	Sogatella furcifera
SF8-AD-01	Sogatella furcifera	SF8	Wild-caught	Adult	Male	0.962	Sogatella furcifera
SF8-AD-02	Sogatella furcifera	SF8	Wild-caught	Adult	Male	0.534	Sogatella furcifera
SF8-AD-03	Sogatella furcifera	SF8	Wild-caught	Adult	Male	0.983	Sogatella furcifera
SF8-AD-04	Sogatella furcifera	SF8	Wild-caught	Adult	Male	0.616	Sogatella furcifera
SF8-AD-05	Sogatella furcifera	SF8	Wild-caught	Adult	Male	2.15	Sogatella furcifera
SF8-AD-06	Sogatella furcifera	SF8	Wild-caught	Adult	Female	3.81	Sogatella furcifera
SF8-AD-07	Sogatella furcifera	SF8	Wild-caught	Adult	Female	0.7	Sogatella furcifera
SF8-AD-08	Sogatella furcifera	SF8	Wild-caught	Adult	Female	1.89	Sogatella furcifera
SF8-AD-09	Sogatella furcifera	SF8	Wild-caught	Adult	Female	1.19	Sogatella furcifera
SF8-AD-10	Sogatella furcifera	SF8	Wild-caught	Adult	Female	1.2	Sogatella furcifera
SF9-AD-01	Sogatella furcifera	SF9	Wild-caught	Adult	Male	0.644	Sogatella furcifera
SF9-AD-02	Sogatella furcifera	SF9	Wild-caught	Adult	Male	0.862	Sogatella furcifera
SF9-AD-03	Sogatella furcifera	SF9	Wild-caught	Adult	Male	0.866	Sogatella furcifera
SF9-AD-04	Sogatella furcifera	SF9	Wild-caught	Adult	Male	3.93	Sogatella furcifera
SF9-AD-05	Sogatella furcifera	SF9	Wild-caught	Adult	Male	3.58	Sogatella furcifera
SF9-AD-06	Sogatella furcifera	SF9	Wild-caught	Adult	Female	6.36	Sogatella furcifera
SF9-AD-07	Sogatella furcifera	SF9	Wild-caught	Adult	Female	6.19	Sogatella furcifera
SF9-AD-08	Sogatella furcifera	SF9	Wild-caught	Adult	Female	5.08	Sogatella furcifera
SF9-AD-09	Sogatella furcifera	SF9	Wild-caught	Adult	Female	5.04	Sogatella furcifera
SF9-AD-10	Sogatella furcifera	SF9	Wild-caught	Adult	Female	3.89	Sogatella furcifera
SF10-AD-01	Sogatella furcifera	SF10	Wild-caught	Adult	Male	1.73	Sogatella furcifera
SF10-AD-02	Sogatella furcifera	SF10	Wild-caught	Adult	Male	1.8	Sogatella furcifera
SF10-AD-03	Sogatella furcifera	SF10	Wild-caught	Adult	Male	1.96	Sogatella furcifera
SF10-AD-04	Sogatella furcifera	SF10	Wild-caught	Adult	Male	1.39	Sogatella furcifera
SF10-AD-05	Sogatella furcifera	SF10	Wild-caught	Adult	Male	1.86	Sogatella furcifera
SF10-AD-06	Sogatella furcifera	SF10	Wild-caught	Adult	Female	3.96	Sogatella furcifera
SF10-AD-07	Sogatella furcifera	SF10	Wild-caught	Adult	Female	3.73	Sogatella furcifera
SF10-AD-08	Sogatella furcifera	SF10	Wild-caught	Adult	Female	4.08	Sogatella furcifera
SF10-AD-09	Sogatella furcifera	SF10	Wild-caught	Adult	Female	3.87	Sogatella furcifera
SF10-AD-10	Sogatella furcifera	SF10	Wild-caught	Adult	Female	3.71	Sogatella furcifera
LS1-LN-01	Laodelphax striatellus	LS1	Laboratory-reared	Larva (instar V)	-	2.4	Laodelphax striatellus
LS1-LN-02	Laodelphax striatellus	LS1	Laboratory-reared	Larva (instar V)	-	7.83	Laodelphax striatellus
LS1-LN-03	Laodelphax striatellus	LS1	Laboratory-reared	Larva (instar V)	-	7.77	Laodelphax striatellus
LS1-LN-04	Laodelphax striatellus	LS1	Laboratory-reared	Larva (instar V)	-	1.84	Laodelphax striatellus
LS1-LN-05	Laodelphax striatellus	LS1	Laboratory-reared	Larva (instar V)	-	3.13	Laodelphax striatellus
LS1-LN-06	Laodelphax striatellus	LS1	Laboratory-reared	Larva (instar V)	-	3.92	Laodelphax striatellus
LS1-LN-07	Laodelphax striatellus	LS1	Laboratory-reared	Larva (instar V)	-	8.46	Laodelphax striatellus
LS1-LN-08	Laodelphax striatellus	LS1	Laboratory-reared	Larva (instar V)	-	1.91	Laodelphax striatellus
LS1-LN-09	Laodelphax striatellus	LS1	Laboratory-reared	Larva (instar V)	-	1.56	Laodelphax striatellus
LS1-LN-10	Laodelphax striatellus	LS1	Laboratory-reared	Larva (instar V)	-	2.28	Laodelphax striatellus
LS1-LN-11	Laodelphax striatellus	LS1	Laboratory-reared	Larva (instar V)	-	2.25	Laodelphax striatellus
LS1-LN-12	Laodelphax striatellus	LS1	Laboratory-reared	Larva (instar V)	-	4.75	Laodelphax striatellus
LS1-LN-13	Laodelphax striatellus	LS1	Laboratory-reared	Larva (instar V)	-	9.98	Laodelphax striatellus
LS1-LN-14	Laodelphax striatellus	LS1	Laboratory-reared	Larva (instar V)	-	8.58	Laodelphax striatellus
LS1-LN-15	Laodelphax striatellus	LS1	Laboratory-reared	Larva (instar V)	-	3.92	Laodelphax striatellus
LS1-LN-16	Laodelphax striatellus	LS1	Laboratory-reared	Larva (instar V)	-	2.3	Laodelphax striatellus
LS1-FN-01	Laodelphax striatellus	LS1	Laboratory-reared	Larva (instar I)	-	1.3	Laodelphax striatellus
LS1-FN-02	Laodelphax striatellus	LS1	Laboratory-reared	Larva (instar I)	-	1.88	Laodelphax striatellus
LS1-FN-03	Laodelphax striatellus	LS1	Laboratory-reared	Larva (instar I)	-	1.03	Laodelphax striatellus
LS1-FN-04	Laodelphax striatellus	LS1	Laboratory-reared	Larva (instar I)	-	0.961	Laodelphax striatellus
LS1-FN-05	Laodelphax striatellus	LS1	Laboratory-reared	Larva (instar I)	-	1.18	Laodelphax striatellus
LS1-FN-06	Laodelphax striatellus	LS1	Laboratory-reared	Larva (instar I)	-	1.96	Laodelphax striatellus
LS1-FN-07	Laodelphax striatellus	LS1	Laboratory-reared	Larva (instar I)	-	1.19	Laodelphax striatellus
LS1-FN-08	Laodelphax striatellus	LS1	Laboratory-reared	Larva (instar I)	-	1.5	Laodelphax striatellus
LS1-FN-09	Laodelphax striatellus	LS1	Laboratory-reared	Larva (instar I)	-	2.16	Laodelphax striatellus
LS1-FN-10	Laodelphax striatellus	LS1	Laboratory-reared	Larva (instar I)	-	1.48	Laodelphax striatellus
LS1-FN-11	Laodelphax striatellus	LS1	Laboratory-reared	Larva (instar I)	-	1.42	Laodelphax striatellus
LS1-FN-12	Laodelphax striatellus	LS1	Laboratory-reared	Larva (instar I)	-	1.3	Laodelphax striatellus
LS1-FN-13	Laodelphax striatellus	LS1	Laboratory-reared	Larva (instar I)	-	0.921	Laodelphax striatellus
LS1-FN-14	Laodelphax striatellus	LS1	Laboratory-reared	Larva (instar I)	-	1.8	Laodelphax striatellus
LS1-FN-15	Laodelphax striatellus	LS1	Laboratory-reared	Larva (instar I)	-	1.76	Laodelphax striatellus
LS1-FN-16	Laodelphax striatellus	LS1	Laboratory-reared	Larva (instar I)	-	2.27	Laodelphax striatellus
LS2-LN-01	Laodelphax striatellus	LS2	Laboratory-reared	Larva (instar V)	-	2.88	Laodelphax striatellus
LS2-LN-02	Laodelphax striatellus	LS2	Laboratory-reared	Larva (instar V)	-	3.11	Laodelphax striatellus
LS2-LN-03	Laodelphax striatellus	LS2	Laboratory-reared	Larva (instar V)	-	2.86	Laodelphax striatellus
LS2-LN-04	Laodelphax striatellus	LS2	Laboratory-reared	Larva (instar V)	-	1.4	Laodelphax striatellus
LS2-LN-05	Laodelphax striatellus	LS2	Laboratory-reared	Larva (instar V)	-	1.64	Laodelphax striatellus
LS2-LN-06	Laodelphax striatellus	LS2	Laboratory-reared	Larva (instar V)	-	3.28	Laodelphax striatellus
LS2-LN-07	Laodelphax striatellus	LS2	Laboratory-reared	Larva (instar V)	-	3.2	Laodelphax striatellus
LS2-LN-08	Laodelphax striatellus	LS2	Laboratory-reared	Larva (instar V)	-	1.75	Laodelphax striatellus
LS2-LN-09	Laodelphax striatellus	LS2	Laboratory-reared	Larva (instar V)	-	2.11	Laodelphax striatellus
LS2-LN-10	Laodelphax striatellus	LS2	Laboratory-reared	Larva (instar V)	-	3.46	Laodelphax striatellus
LS2-LN-11	Laodelphax striatellus	LS2	Laboratory-reared	Larva (instar V)	-	3.47	Laodelphax striatellus
LS2-LN-12	Laodelphax striatellus	LS2	Laboratory-reared	Larva (instar V)	-	3.36	Laodelphax striatellus
LS2-LN-13	Laodelphax striatellus	LS2	Laboratory-reared	Larva (instar V)	-	2.99	Laodelphax striatellus
LS2-LN-14	Laodelphax striatellus	LS2	Laboratory-reared	Larva (instar V)	-	1.7	Laodelphax striatellus
LS2-LN-15	Laodelphax striatellus	LS2	Laboratory-reared	Larva (instar V)	-	3.34	Laodelphax striatellus
LS2-LN-16	Laodelphax striatellus	LS2	Laboratory-reared	Larva (instar V)	-	1.06	Laodelphax striatellus
LS2-FN-01	Laodelphax striatellus	LS2	Laboratory-reared	Larva (instar I)	-	4.25	Laodelphax striatellus
LS2-FN-02	Laodelphax striatellus	LS2	Laboratory-reared	Larva (instar I)	-	2.78	Laodelphax striatellus
LS2-FN-03	Laodelphax striatellus	LS2	Laboratory-reared	Larva (instar I)	-	2.34	Laodelphax striatellus
LS2-FN-04	Laodelphax striatellus	LS2	Laboratory-reared	Larva (instar I)	-	1.83	Laodelphax striatellus
LS2-FN-05	Laodelphax striatellus	LS2	Laboratory-reared	Larva (instar I)	-	2.24	Laodelphax striatellus
LS2-FN-06	Laodelphax striatellus	LS2	Laboratory-reared	Larva (instar I)	-	4.08	Laodelphax striatellus
LS2-FN-07	Laodelphax striatellus	LS2	Laboratory-reared	Larva (instar I)	-	2.09	Laodelphax striatellus
LS2-FN-08	Laodelphax striatellus	LS2	Laboratory-reared	Larva (instar I)	-	0.52	Laodelphax striatellus
LS2-FN-09	Laodelphax striatellus	LS2	Laboratory-reared	Larva (instar I)	-	0.923	Laodelphax striatellus
LS2-FN-10	Laodelphax striatellus	LS2	Laboratory-reared	Larva (instar I)	-	0.959	Laodelphax striatellus
LS2-FN-11	Laodelphax striatellus	LS2	Laboratory-reared	Larva (instar I)	-	1.29	Laodelphax striatellus
LS2-FN-12	Laodelphax striatellus	LS2	Laboratory-reared	Larva (instar I)	-	0.667	Laodelphax striatellus
LS2-FN-13	Laodelphax striatellus	LS2	Laboratory-reared	Larva (instar I)	-	1.1	Laodelphax striatellus
LS2-FN-14	Laodelphax striatellus	LS2	Laboratory-reared	Larva (instar I)	-	0.746	Laodelphax striatellus
LS2-FN-15	Laodelphax striatellus	LS2	Laboratory-reared	Larva (instar I)	-	1.09	Laodelphax striatellus
LS2-FN-16	Laodelphax striatellus	LS2	Laboratory-reared	Larva (instar I)	-	0.861	Laodelphax striatellus
LS3-AD-01	Laodelphax striatellus	LS3	Laboratory-reared	Adult	Male	2.54	Laodelphax striatellus
LS3-AD-02	Laodelphax striatellus	LS3	Laboratory-reared	Adult	Male	3.37	Laodelphax striatellus
LS3-AD-03	Laodelphax striatellus	LS3	Laboratory-reared	Adult	Male	1.26	Laodelphax striatellus
LS3-AD-04	Laodelphax striatellus	LS3	Laboratory-reared	Adult	Male	3.08	Laodelphax striatellus
LS3-AD-05	Laodelphax striatellus	LS3	Laboratory-reared	Adult	Male	2.26	Laodelphax striatellus
LS3-AD-06	Laodelphax striatellus	LS3	Laboratory-reared	Adult	Female	4.3	Laodelphax striatellus
LS3-AD-07	Laodelphax striatellus	LS3	Laboratory-reared	Adult	Female	3.04	Laodelphax striatellus
LS3-AD-08	Laodelphax striatellus	LS3	Laboratory-reared	Adult	Female	1.86	Laodelphax striatellus
LS3-AD-09	Laodelphax striatellus	LS3	Laboratory-reared	Adult	Female	1.73	Laodelphax striatellus
LS3-AD-10	Laodelphax striatellus	LS3	Laboratory-reared	Adult	Female	2.88	Laodelphax striatellus
LS4-AD-01	Laodelphax striatellus	LS4	Laboratory-reared	Adult	Male	1.17	Laodelphax striatellus
LS4-AD-02	Laodelphax striatellus	LS4	Laboratory-reared	Adult	Male	1.65	Laodelphax striatellus
LS4-AD-03	Laodelphax striatellus	LS4	Laboratory-reared	Adult	Male	1.47	Laodelphax striatellus
LS4-AD-04	Laodelphax striatellus	LS4	Laboratory-reared	Adult	Male	1.01	Laodelphax striatellus
LS4-AD-05	Laodelphax striatellus	LS4	Laboratory-reared	Adult	Male	1.15	Laodelphax striatellus
LS4-AD-06	Laodelphax striatellus	LS4	Laboratory-reared	Adult	Female	4.46	Laodelphax striatellus
LS4-AD-07	Laodelphax striatellus	LS4	Laboratory-reared	Adult	Female	3.45	Laodelphax striatellus
LS4-AD-08	Laodelphax striatellus	LS4	Laboratory-reared	Adult	Female	3.44	Laodelphax striatellus
LS4-AD-09	Laodelphax striatellus	LS4	Laboratory-reared	Adult	Female	3.06	Laodelphax striatellus
LS4-AD-10	Laodelphax striatellus	LS4	Laboratory-reared	Adult	Female	2.96	Laodelphax striatellus
LS5-AD-01	Laodelphax striatellus	LS5	Laboratory-reared	Adult	Male	1.08	Laodelphax striatellus
LS5-AD-02	Laodelphax striatellus	LS5	Laboratory-reared	Adult	Male	1.18	Laodelphax striatellus
LS5-AD-03	Laodelphax striatellus	LS5	Laboratory-reared	Adult	Male	1.07	Laodelphax striatellus
LS5-AD-04	Laodelphax striatellus	LS5	Laboratory-reared	Adult	Male	1.26	Laodelphax striatellus
LS5-AD-05	Laodelphax striatellus	LS5	Laboratory-reared	Adult	Male	1.08	Laodelphax striatellus
LS5-AD-06	Laodelphax striatellus	LS5	Laboratory-reared	Adult	Female	2.88	Laodelphax striatellus
LS5-AD-07	Laodelphax striatellus	LS5	Laboratory-reared	Adult	Female	2.61	Laodelphax striatellus
LS5-AD-08	Laodelphax striatellus	LS5	Laboratory-reared	Adult	Female	2.02	Laodelphax striatellus
LS5-AD-09	Laodelphax striatellus	LS5	Laboratory-reared	Adult	Female	2.01	Laodelphax striatellus
LS5-AD-10	Laodelphax striatellus	LS5	Laboratory-reared	Adult	Female	3.2	Laodelphax striatellus
LS6-LN-01	Laodelphax striatellus	LS6	Laboratory-reared	Larva (instar V)	-	2.08	Laodelphax striatellus
LS6-LN-02	Laodelphax striatellus	LS6	Laboratory-reared	Larva (instar V)	-	2.02	Laodelphax striatellus
LS6-LN-03	Laodelphax striatellus	LS6	Laboratory-reared	Larva (instar V)	-	1.87	Laodelphax striatellus
LS6-LN-04	Laodelphax striatellus	LS6	Laboratory-reared	Larva (instar V)	-	2.01	Laodelphax striatellus
LS6-LN-05	Laodelphax striatellus	LS6	Laboratory-reared	Larva (instar V)	-	1.88	Laodelphax striatellus
LS6-LN-06	Laodelphax striatellus	LS6	Laboratory-reared	Larva (instar V)	-	2	Laodelphax striatellus
LS6-LN-07	Laodelphax striatellus	LS6	Laboratory-reared	Larva (instar V)	-	1.88	Laodelphax striatellus
LS6-LN-08	Laodelphax striatellus	LS6	Laboratory-reared	Larva (instar V)	-	1.98	Laodelphax striatellus
LS6-LN-09	Laodelphax striatellus	LS6	Laboratory-reared	Larva (instar V)	-	2.02	Laodelphax striatellus
LS6-LN-10	Laodelphax striatellus	LS6	Laboratory-reared	Larva (instar V)	-	2.48	Laodelphax striatellus
LS6-LN-11	Laodelphax striatellus	LS6	Laboratory-reared	Larva (instar V)	-	2.3	Laodelphax striatellus
LS6-LN-12	Laodelphax striatellus	LS6	Laboratory-reared	Larva (instar V)	-	3.39	Laodelphax striatellus
LS6-LN-13	Laodelphax striatellus	LS6	Laboratory-reared	Larva (instar V)	-	9.98	Laodelphax striatellus
LS6-LN-14	Laodelphax striatellus	LS6	Laboratory-reared	Larva (instar V)	-	5.5	Laodelphax striatellus
LS6-LN-15	Laodelphax striatellus	LS6	Laboratory-reared	Larva (instar V)	-	5.66	Laodelphax striatellus
LS6-LN-16	Laodelphax striatellus	LS6	Laboratory-reared	Larva (instar V)	-	3.26	Laodelphax striatellus
LS6-FN-01	Laodelphax striatellus	LS6	Laboratory-reared	Larva (instar I)	-	0.696	Laodelphax striatellus
LS6-FN-02	Laodelphax striatellus	LS6	Laboratory-reared	Larva (instar I)	-	1.02	Laodelphax striatellus
LS6-FN-03	Laodelphax striatellus	LS6	Laboratory-reared	Larva (instar I)	-	0.798	Laodelphax striatellus
LS6-FN-04	Laodelphax striatellus	LS6	Laboratory-reared	Larva (instar I)	-	0.787	Laodelphax striatellus
LS6-FN-05	Laodelphax striatellus	LS6	Laboratory-reared	Larva (instar I)	-	1.02	Laodelphax striatellus
LS6-FN-06	Laodelphax striatellus	LS6	Laboratory-reared	Larva (instar I)	-	0.878	Laodelphax striatellus
LS6-FN-07	Laodelphax striatellus	LS6	Laboratory-reared	Larva (instar I)	-	1.8	Laodelphax striatellus
LS6-FN-08	Laodelphax striatellus	LS6	Laboratory-reared	Larva (instar I)	-	3.03	Laodelphax striatellus
LS6-FN-09	Laodelphax striatellus	LS6	Laboratory-reared	Larva (instar I)	-	0.658	Laodelphax striatellus
LS6-FN-10	Laodelphax striatellus	LS6	Laboratory-reared	Larva (instar I)	-	0.74	Laodelphax striatellus
LS6-FN-11	Laodelphax striatellus	LS6	Laboratory-reared	Larva (instar I)	-	1.08	Laodelphax striatellus
LS6-FN-12	Laodelphax striatellus	LS6	Laboratory-reared	Larva (instar I)	-	1.65	Laodelphax striatellus
LS6-FN-13	Laodelphax striatellus	LS6	Laboratory-reared	Larva (instar I)	-	0.988	Laodelphax striatellus
LS6-FN-14	Laodelphax striatellus	LS6	Laboratory-reared	Larva (instar I)	-	0.763	Laodelphax striatellus
LS6-FN-15	Laodelphax striatellus	LS6	Laboratory-reared	Larva (instar I)	-	1.27	Laodelphax striatellus
LS6-FN-16	Laodelphax striatellus	LS6	Laboratory-reared	Larva (instar I)	-	1.36	Laodelphax striatellus
LS7-AD-01	Laodelphax striatellus	LS7	Wild-caught	Adult	Male	0.559	Laodelphax striatellus
LS7-AD-02	Laodelphax striatellus	LS7	Wild-caught	Adult	Male	3.65	Laodelphax striatellus
LS7-AD-03	Laodelphax striatellus	LS7	Wild-caught	Adult	Male	1.79	Laodelphax striatellus
LS7-AD-04	Laodelphax striatellus	LS7	Wild-caught	Adult	Male	1.13	Laodelphax striatellus
LS7-AD-05	Laodelphax striatellus	LS7	Wild-caught	Adult	Male	1.55	Laodelphax striatellus
LS7-AD-06	Laodelphax striatellus	LS7	Wild-caught	Adult	Female	5.71	Laodelphax striatellus
LS7-AD-07	Laodelphax striatellus	LS7	Wild-caught	Adult	Female	2.88	Laodelphax striatellus
LS7-AD-08	Laodelphax striatellus	LS7	Wild-caught	Adult	Female	1.59	Laodelphax striatellus
LS7-AD-09	Laodelphax striatellus	LS7	Wild-caught	Adult	Female	6.47	Laodelphax striatellus
LS7-AD-10	Laodelphax striatellus	LS7	Wild-caught	Adult	Female	6.63	Laodelphax striatellus
LS8-AD-01	Laodelphax striatellus	LS8	Wild-caught	Adult	Male	1.15	Laodelphax striatellus
LS8-AD-02	Laodelphax striatellus	LS8	Wild-caught	Adult	Male	2.72	Laodelphax striatellus
LS8-AD-03	Laodelphax striatellus	LS8	Wild-caught	Adult	Male	0.938	Laodelphax striatellus
LS8-AD-04	Laodelphax striatellus	LS8	Wild-caught	Adult	Male	2.6	Laodelphax striatellus
LS8-AD-05	Laodelphax striatellus	LS8	Wild-caught	Adult	Male	5.47	Laodelphax striatellus
LS8-AD-06	Laodelphax striatellus	LS8	Wild-caught	Adult	Female	1.34	Laodelphax striatellus
LS8-AD-07	Laodelphax striatellus	LS8	Wild-caught	Adult	Female	1.07	Laodelphax striatellus
LS8-AD-08	Laodelphax striatellus	LS8	Wild-caught	Adult	Female	3.35	Laodelphax striatellus
LS8-AD-09	Laodelphax striatellus	LS8	Wild-caught	Adult	Female	2.56	Laodelphax striatellus
LS8-AD-10	Laodelphax striatellus	LS8	Wild-caught	Adult	Female	2.92	Laodelphax striatellus
LS9-AD-01	Laodelphax striatellus	LS9	Wild-caught	Adult	Male	0.467	Laodelphax striatellus
LS9-AD-02	Laodelphax striatellus	LS9	Wild-caught	Adult	Male	9.65	Laodelphax striatellus
LS9-AD-03	Laodelphax striatellus	LS9	Wild-caught	Adult	Male	4.56	Laodelphax striatellus
LS9-AD-04	Laodelphax striatellus	LS9	Wild-caught	Adult	Male	0.55	Laodelphax striatellus
LS9-AD-05	Laodelphax striatellus	LS9	Wild-caught	Adult	Male	3.61	Laodelphax striatellus
LS9-AD-06	Laodelphax striatellus	LS9	Wild-caught	Adult	Female	3.4	Laodelphax striatellus
LS9-AD-07	Laodelphax striatellus	LS9	Wild-caught	Adult	Female	3.42	Laodelphax striatellus
LS9-AD-08	Laodelphax striatellus	LS9	Wild-caught	Adult	Female	3.48	Laodelphax striatellus
LS9-AD-09	Laodelphax striatellus	LS9	Wild-caught	Adult	Female	3.68	Laodelphax striatellus
LS9-AD-10	Laodelphax striatellus	LS9	Wild-caught	Adult	Female	3.52	Laodelphax striatellus
LS10-AD-01	Laodelphax striatellus	LS10	Wild-caught	Adult	Male	0.527	Laodelphax striatellus
LS10-AD-02	Laodelphax striatellus	LS10	Wild-caught	Adult	Male	2.07	Laodelphax striatellus
LS10-AD-03	Laodelphax striatellus	LS10	Wild-caught	Adult	Male	0.802	Laodelphax striatellus
LS10-AD-04	Laodelphax striatellus	LS10	Wild-caught	Adult	Male	1.5	Laodelphax striatellus
LS10-AD-05	Laodelphax striatellus	LS10	Wild-caught	Adult	Male	1.51	Laodelphax striatellus
LS10-AD-06	Laodelphax striatellus	LS10	Wild-caught	Adult	Female	5.67	Laodelphax striatellus
LS10-AD-07	Laodelphax striatellus	LS10	Wild-caught	Adult	Female	3.77	Laodelphax striatellus
LS10-AD-08	Laodelphax striatellus	LS10	Wild-caught	Adult	Female	1.97	Laodelphax striatellus
LS10-AD-09	Laodelphax striatellus	LS10	Wild-caught	Adult	Female	5.35	Laodelphax striatellus
LS10-AD-10	Laodelphax striatellus	LS10	Wild-caught	Adult	Female	1.44	Laodelphax striatellus
NM-AD-01	Nilaparvata muiri	NM1	Wild-caught	Adult	Male	1.02	-
NM-AD-02	Nilaparvata muiri	NM1	Wild-caught	Adult	Male	1.61	-
NM-AD-03	Nilaparvata muiri	NM1	Wild-caught	Adult	Female	1.58	-
SK-AD-01	Sogatella kolophon	SK1	Wild-caught	Adult	Male	1.03	-
SK-AD-02	Sogatella kolophon	SK1	Wild-caught	Adult	Male	1.15	-
SK-AD-03	Sogatella kolophon	SK1	Wild-caught	Adult	Male	1.59	-
SK-AD-04	Sogatella kolophon	SK1	Wild-caught	Adult	Male	3.04	-
SK-AD-05	Sogatella kolophon	SK1	Wild-caught	Adult	Male	1.15	-
SK-AD-06	Sogatella kolophon	SK1	Wild-caught	Adult	Female	2.83	-
SK-AD-07	Sogatella kolophon	SK1	Wild-caught	Adult	Female	3.37	-
SK-AD-08	Sogatella kolophon	SK1	Wild-caught	Adult	Female	4.48	-
SK-AD-09	Sogatella kolophon	SK1	Wild-caught	Adult	Female	3.58	-
SK-AD-10	Sogatella kolophon	SK1	Wild-caught	Adult	Female	1.89	-
