# Supplementary material for: A rapid multiplex PCR assay for species identification of Asian rice planthoppers (Hemiptera: Delphacidae) and its application to early-instar nymphs in paddy fields
Source: PLoS One. 2021 Apr 23;16(4):e0250471. doi: 10.1371/journal.pone.0250471 (PMC8064520; doi:10.1371/journal.pone.0250471)
Supplement: S2 Dataset — (XLSX) [file pone.0250471.s005.xlsx]

## Sheet: Sheet1
S2 Dataset. Dataset for the quantification of early-instar nymphs in paddy fields.
Sample ID	Species (identified morphologically)	Developmental stage	Paddy field	DNA concentration of extracts (ng/μl)	Multiplex PCR assay result
A1-N-001	-	Larva (instar I)	A	1.5	Laodelphax striatellus
A1-N-002	-	Larva (instar I)	A	1.74	Sogatella furcifera
A1-N-003	-	Larva (instar I)	A	3.31	Laodelphax striatellus
A1-N-004	-	Larva (instar II)	A	2.9	Sogatella furcifera
A1-N-005	-	Larva (instar I)	A	1.53	Laodelphax striatellus
A1-N-006	-	Larva (instar I)	A	1.9	Laodelphax striatellus
A1-N-007	-	Larva (instar I)	A	1.36	Laodelphax striatellus
A1-N-008	-	Larva (instar I)	A	1.49	Laodelphax striatellus
A1-N-009	-	Larva (instar I)	A	2.08	Laodelphax striatellus
A1-N-010	-	Larva (instar I)	A	1.26	Laodelphax striatellus
A1-N-011	-	Larva (instar I)	A	0.95	Laodelphax striatellus
A1-N-012	-	Larva (instar I)	A	0.94	Laodelphax striatellus
A1-N-013	-	Larva (instar I)	A	0.92	Laodelphax striatellus
A1-N-014	-	Larva (instar I)	A	2.58	Laodelphax striatellus
A1-N-015	-	Larva (instar I)	A	1.1	Laodelphax striatellus
A1-N-016	-	Larva (instar I)	A	0.95	Sogatella furcifera
A1-N-017	-	Larva (instar II)	A	1.94	Laodelphax striatellus
A1-N-018	-	Larva (instar I)	A	1.2	Laodelphax striatellus
A1-N-019	-	Larva (instar I)	A	0.81	Laodelphax striatellus
A1-N-020	-	Larva (instar I)	A	0.97	Sogatella furcifera
A1-N-021	-	Larva (instar I)	A	1.18	Laodelphax striatellus
A2-N-001	-	Larva (instar I)	A	1.66	Laodelphax striatellus
A2-N-002	-	Larva (instar I)	A	1.33	Laodelphax striatellus
A2-N-003	-	Larva (instar I)	A	2.66	Sogatella furcifera
A2-N-004	-	Larva (instar I)	A	1.86	Laodelphax striatellus
A2-N-005	-	Larva (instar I)	A	1.68	Sogatella furcifera
A2-N-006	-	Larva (instar I)	A	0.98	Laodelphax striatellus
A2-N-007	-	Larva (instar I)	A	2.77	Sogatella furcifera
A2-N-008	-	Larva (instar I)	A	1.31	Laodelphax striatellus
A2-N-009	-	Larva (instar I)	A	1.1	Laodelphax striatellus
A2-N-010	-	Larva (instar I)	A	2.43	Sogatella furcifera
A2-N-011	-	Larva (instar I)	A	1.52	Laodelphax striatellus
A2-N-012	-	Larva (instar I)	A	0.86	Laodelphax striatellus
A2-N-013	-	Larva (instar II)	A	2.02	Sogatella furcifera
A2-N-014	-	Larva (instar I)	A	0.8	Laodelphax striatellus
A2-N-015	-	Larva (instar I)	A	1.14	Laodelphax striatellus
A2-N-016	-	Larva (instar I)	A	0.56	Laodelphax striatellus
A2-N-017	-	Larva (instar I)	A	0.6	Laodelphax striatellus
A2-N-018	-	Larva (instar I)	A	1.28	Sogatella furcifera
A2-N-019	-	Larva (instar I)	A	0.98	Sogatella furcifera
A2-N-020	-	Larva (instar I)	A	1.17	Sogatella furcifera
A2-N-021	-	Larva (instar I)	A	1.01	Sogatella furcifera
A3-N-001	-	Larva (instar I)	A	1.12	Laodelphax striatellus
A3-N-002	-	Larva (instar I)	A	1.75	Laodelphax striatellus
A3-N-003	-	Larva (instar I)	A	0.96	Laodelphax striatellus
A3-N-004	-	Larva (instar I)	A	1.19	Laodelphax striatellus
A3-N-005	-	Larva (instar I)	A	1.5	Laodelphax striatellus
A3-N-006	-	Larva (instar I)	A	1.04	Laodelphax striatellus
A3-N-007	-	Larva (instar I)	A	1.84	Laodelphax striatellus
A3-N-008	-	Larva (instar II)	A	7.11	Laodelphax striatellus
A3-N-009	-	Larva (instar I)	A	1.38	Laodelphax striatellus
A3-N-010	-	Larva (instar I)	A	1.58	Laodelphax striatellus
A3-N-011	-	Larva (instar I)	A	1.35	Laodelphax striatellus
A3-N-012	-	Larva (instar I)	A	0.87	Laodelphax striatellus
A1-A-001	Sogatella furcifera	Adult	A	-	-
A1-A-002	Sogatella furcifera	Adult	A	-	-
A1-A-003	Sogatella furcifera	Adult	A	-	-
A1-A-004	Sogatella furcifera	Adult	A	-	-
A1-A-005	Sogatella furcifera	Adult	A	-	-
A1-A-006	Sogatella furcifera	Adult	A	-	-
A1-A-007	Sogatella furcifera	Adult	A	-	-
A2-A-001	Laodelphax striatellus	Adult	A	-	-
A2-A-002	Sogatella furcifera	Adult	A	-	-
A2-A-003	Sogatella furcifera	Adult	A	-	-
A3-A-001	Sogatella furcifera	Adult	A	-	-
A3-A-002	Sogatella furcifera	Adult	A	-	-
A3-A-003	Sogatella furcifera	Adult	A	-	-
A3-A-004	Sogatella furcifera	Adult	A	-	-
A3-A-005	Sogatella furcifera	Adult	A	-	-
A3-A-006	Sogatella furcifera	Adult	A	-	-
A3-A-007	Laodelphax striatellus	Adult	A	-	-
A3-A-008	Laodelphax striatellus	Adult	A	-	-
A3-A-009	Sogatella furcifera	Adult	A	-	-
A3-A-010	Laodelphax striatellus	Adult	A	-	-
B1-N-001	-	Larva (instar I)	B	1.57	Sogatella furcifera
B1-N-002	-	Larva (instar I)	B	1.43	Sogatella furcifera
B1-N-003	-	Larva (instar I)	B	1.82	Sogatella furcifera
B1-N-004	-	Larva (instar I)	B	1.3	Sogatella furcifera
B1-N-005	-	Larva (instar I)	B	1.22	Sogatella furcifera
B1-N-006	-	Larva (instar I)	B	1.48	Sogatella furcifera
B1-N-007	-	Larva (instar I)	B	1.45	Sogatella furcifera
B1-N-008	-	Larva (instar I)	B	1.31	Sogatella furcifera
B1-N-009	-	Larva (instar I)	B	1.34	Sogatella furcifera
B1-N-010	-	Larva (instar I)	B	1.3	Sogatella furcifera
B1-N-011	-	Larva (instar I)	B	1.23	Sogatella furcifera
B1-N-012	-	Larva (instar I)	B	1.63	Sogatella furcifera
B1-N-013	-	Larva (instar I)	B	1.17	Sogatella furcifera
B1-N-014	-	Larva (instar I)	B	1.85	Sogatella furcifera
B1-N-015	-	Larva (instar I)	B	1.14	Sogatella furcifera
B1-N-016	-	Larva (instar I)	B	1.16	Sogatella furcifera
B1-N-017	-	Larva (instar I)	B	1.1	Sogatella furcifera
B1-N-018	-	Larva (instar I)	B	2.66	Sogatella furcifera
B1-N-019	-	Larva (instar I)	B	1.42	Sogatella furcifera
B2-N-001	-	Larva (instar I)	B	1.48	Sogatella furcifera
B2-N-002	-	Larva (instar I)	B	1.32	Sogatella furcifera
B2-N-003	-	Larva (instar I)	B	1.31	Sogatella furcifera
B2-N-004	-	Larva (instar I)	B	2.05	Sogatella furcifera
B2-N-005	-	Larva (instar I)	B	1.43	Sogatella furcifera
B2-N-006	-	Larva (instar I)	B	1.55	Sogatella furcifera
B2-N-007	-	Larva (instar I)	B	1.79	Sogatella furcifera
B2-N-008	-	Larva (instar I)	B	1.4	Sogatella furcifera
B2-N-009	-	Larva (instar I)	B	1.39	Sogatella furcifera
B2-N-010	-	Larva (instar I)	B	1.83	Sogatella furcifera
B2-N-011	-	Larva (instar I)	B	1.42	Sogatella furcifera
B2-N-012	-	Larva (instar I)	B	1.16	Sogatella furcifera
B2-N-013	-	Larva (instar I)	B	1.72	Sogatella furcifera
B2-N-014	-	Larva (instar I)	B	1.14	Sogatella furcifera
B2-N-015	-	Larva (instar I)	B	1.38	Sogatella furcifera
B2-N-016	-	Larva (instar I)	B	1.48	Sogatella furcifera
B2-N-017	-	Larva (instar I)	B	1.35	Sogatella furcifera
B2-N-018	-	Larva (instar I)	B	1.2	Sogatella furcifera
B2-N-019	-	Larva (instar I)	B	1.37	Sogatella furcifera
B2-N-020	-	Larva (instar I)	B	1.25	Sogatella furcifera
B2-N-021	-	Larva (instar I)	B	1.2	Sogatella furcifera
B2-N-022	-	Larva (instar I)	B	1.07	Sogatella furcifera
B2-N-023	-	Larva (instar I)	B	1.44	Sogatella furcifera
B2-N-024	-	Larva (instar I)	B	0.85	Sogatella furcifera
B2-N-025	-	Larva (instar I)	B	0.67	Sogatella furcifera
B2-N-026	-	Larva (instar I)	B	0.69	Sogatella furcifera
B2-N-027	-	Larva (instar I)	B	0.79	Sogatella furcifera
B2-N-028	-	Larva (instar I)	B	0.52	Sogatella furcifera
B2-N-029	-	Larva (instar I)	B	0.95	Sogatella furcifera
B2-N-030	-	Larva (instar I)	B	0.81	Sogatella furcifera
B2-N-031	-	Larva (instar I)	B	0.75	Sogatella furcifera
B2-N-032	-	Larva (instar I)	B	0.88	Sogatella furcifera
B3-N-001	-	Larva (instar I)	B	1.57	Sogatella furcifera
B3-N-002	-	Larva (instar I)	B	1.37	Sogatella furcifera
B3-N-003	-	Larva (instar I)	B	1.83	Sogatella furcifera
B3-N-004	-	Larva (instar I)	B	1.94	Sogatella furcifera
B3-N-005	-	Larva (instar I)	B	1.87	Sogatella furcifera
B3-N-006	-	Larva (instar I)	B	1.53	Sogatella furcifera
B3-N-007	-	Larva (instar I)	B	1.43	Sogatella furcifera
B3-N-008	-	Larva (instar I)	B	1.2	Sogatella furcifera
B3-N-009	-	Larva (instar I)	B	1.93	Sogatella furcifera
B3-N-010	-	Larva (instar I)	B	0.89	Sogatella furcifera
B3-N-011	-	Larva (instar I)	B	2.24	Sogatella furcifera
B3-N-012	-	Larva (instar I)	B	1.34	Sogatella furcifera
B3-N-013	-	Larva (instar I)	B	1.57	Sogatella furcifera
B3-N-014	-	Larva (instar I)	B	1.12	Sogatella furcifera
B3-N-015	-	Larva (instar I)	B	1.57	Sogatella furcifera
B3-N-016	-	Larva (instar I)	B	0.95	Sogatella furcifera
B3-N-017	-	Larva (instar I)	B	1.85	Sogatella furcifera
B3-N-018	-	Larva (instar I)	B	1.86	Sogatella furcifera
B3-N-019	-	Larva (instar I)	B	0.76	Sogatella furcifera
B3-N-020	-	Larva (instar I)	B	1.03	Sogatella furcifera
B3-N-021	-	Larva (instar I)	B	1.22	Sogatella furcifera
B3-N-022	-	Larva (instar I)	B	1.02	Sogatella furcifera
B3-N-023	-	Larva (instar I)	B	1.06	Sogatella furcifera
B3-N-024	-	Larva (instar I)	B	2.05	Sogatella furcifera
B3-N-025	-	Larva (instar I)	B	0.96	Sogatella furcifera
B3-N-026	-	Larva (instar I)	B	1.37	Sogatella furcifera
B3-N-027	-	Larva (instar I)	B	1.04	Sogatella furcifera
B3-N-028	-	Larva (instar I)	B	0.82	Sogatella furcifera
B3-N-029	-	Larva (instar I)	B	0.85	Sogatella furcifera
B3-N-030	-	Larva (instar I)	B	1.12	Sogatella furcifera
B3-N-031	-	Larva (instar I)	B	1.4	Sogatella furcifera
B3-N-032	-	Larva (instar I)	B	0.95	Sogatella furcifera
B3-N-033	-	Larva (instar I)	B	0.86	Sogatella furcifera
B3-N-034	-	Larva (instar I)	B	0.92	Sogatella furcifera
B3-N-035	-	Larva (instar I)	B	1.59	Sogatella furcifera
B3-N-036	-	Larva (instar I)	B	1.03	Sogatella furcifera
B3-N-037	-	Larva (instar I)	B	1.57	Sogatella furcifera
B3-N-038	-	Larva (instar I)	B	1.28	Sogatella furcifera
B3-N-039	-	Larva (instar I)	B	1.71	Sogatella furcifera
B3-N-040	-	Larva (instar I)	B	1.95	Sogatella furcifera
B3-N-041	-	Larva (instar I)	B	1.67	Sogatella furcifera
B3-N-042	-	Larva (instar I)	B	2.1	Sogatella furcifera
B3-N-043	-	Larva (instar I)	B	1.47	Sogatella furcifera
B3-N-044	-	Larva (instar I)	B	1.31	Sogatella furcifera
B3-N-045	-	Larva (instar I)	B	1.93	Nilaparvata lugens
B3-N-046	-	Larva (instar I)	B	1.21	Sogatella furcifera
B3-N-047	-	Larva (instar I)	B	1.88	Sogatella furcifera
B3-N-048	-	Larva (instar I)	B	2	Sogatella furcifera
B3-N-049	-	Larva (instar I)	B	1.02	Sogatella furcifera
B3-N-050	-	Larva (instar I)	B	2.02	Sogatella furcifera
B3-N-051	-	Larva (instar I)	B	1.09	Sogatella furcifera
B3-N-052	-	Larva (instar I)	B	1.09	Sogatella furcifera
B3-N-053	-	Larva (instar I)	B	1.45	Sogatella furcifera
B3-N-054	-	Larva (instar I)	B	1.85	Sogatella furcifera
B3-N-055	-	Larva (instar I)	B	1.49	Nilaparvata lugens
B3-N-056	-	Larva (instar I)	B	1.34	Sogatella furcifera
B1-A-001	Sogatella furcifera	Adult	B	-	-
B1-A-002	Laodelphax striatellus	Adult	B	-	-
B1-A-003	Sogatella furcifera	Adult	B	-	-
B1-A-004	Sogatella furcifera	Adult	B	-	-
B1-A-005	Nilaparvata lugens	Adult	B	-	-
B1-A-006	Sogatella furcifera	Adult	B	-	-
B1-A-007	Sogatella furcifera	Adult	B	-	-
B1-A-008	Nilaparvata lugens	Adult	B	-	-
B1-A-009	Nilaparvata lugens	Adult	B	-	-
B1-A-010	Sogatella furcifera	Adult	B	-	-
B1-A-011	Sogatella furcifera	Adult	B	-	-
B1-A-012	Sogatella furcifera	Adult	B	-	-
B1-A-013	Nilaparvata lugens	Adult	B	-	-
B2-A-001	Sogatella furcifera	Adult	B	-	-
B2-A-002	Sogatella furcifera	Adult	B	-	-
B2-A-003	Nilaparvata lugens	Adult	B	-	-
B2-A-004	Sogatella furcifera	Adult	B	-	-
B2-A-005	Sogatella furcifera	Adult	B	-	-
B2-A-006	Nilaparvata lugens	Adult	B	-	-
B2-A-007	Sogatella furcifera	Adult	B	-	-
B2-A-008	Sogatella furcifera	Adult	B	-	-
B2-A-009	Sogatella furcifera	Adult	B	-	-
B2-A-010	Sogatella furcifera	Adult	B	-	-
B2-A-011	Nilaparvata lugens	Adult	B	-	-
B2-A-012	Nilaparvata lugens	Adult	B	-	-
B2-A-013	Sogatella furcifera	Adult	B	-	-
B3-A-001	Sogatella furcifera	Adult	B	-	-
B3-A-002	Laodelphax striatellus	Adult	B	-	-
B3-A-003	Sogatella furcifera	Adult	B	-	-
B3-A-004	Nilaparvata lugens	Adult	B	-	-
B3-A-005	Nilaparvata lugens	Adult	B	-	-
B3-A-006	Sogatella furcifera	Adult	B	-	-
B3-A-007	Nilaparvata lugens	Adult	B	-	-
B3-A-008	Sogatella furcifera	Adult	B	-	-
B3-A-009	Nilaparvata lugens	Adult	B	-	-
B3-A-010	Sogatella furcifera	Adult	B	-	-
B3-A-011	Sogatella furcifera	Adult	B	-	-
B3-A-012	Sogatella furcifera	Adult	B	-	-
B3-A-013	Sogatella furcifera	Adult	B	-	-
